# Supplementary material for: Does ethics really matter to the sustainability of new ventures? The relationship between entrepreneurial ethics, firm visibility and entrepreneurial performance
Source: PLoS One. 2020 Jan 28;15(1):e0226920. doi: 10.1371/journal.pone.0226920 (PMC6986731; doi:10.1371/journal.pone.0226920)
Supplement: S1 Dataset — (XLSX) [file pone.0226920.s002.xlsx]

## Sheet: Sheet1
Company size (employee number)	Company history (year)	Company industry	Implicit ethical structure Item (1)	Implicit ethical structure Item (2)	Implicit ethical structure Item (3)	Implicit ethical structure Item (4)	Implicit ethical structure Item (5)	Explicit ethical structure Item (1)	Explicit ethical structure Item (2)	Explicit ethical structure Item (3)	Explicit ethical structure Item (4)	Firm visibility Item (1)	Firm visibility Item (2)	Firm visibility Item (3)	Firm visibility Item (4)	Firm visibility Item (5)	Survival Item (1)	Survival Item (2)	Survival Item (3)	Survival Item (4)	Sustainable growth Item (1)	Sustainable growth Item (2)	Sustainable growth Item (3)	Sustainable growth Item (4)
3	4	3	3	5	4	3	4	3	3	3	3	4	3	3	4	4	3	4	3	3	3	1	2	3
5	2	3	4	2	5	3	5	3	2	2	3	5	5	5	4	5	3	3	2	2	3	5	5	5
5	3	2	5	4	4	4	4	4	5	5	4	5	4	5	5	5	3	2	3	4	3	5	1	3
3	3	3	4	5	4	4	4	3	3	3	3	4	5	4	4	4	3	3	3	3	2	2	3	3
3	1	1	4	4	3	3	3	4	3	3	4	5	5	5	5	5	5	4	5	5	2	3	3	3
5	1	3	4	4	5	4	4	2	2	3	4	3	3	3	3	3	5	5	4	3	3	3	3	3
4	2	3	3	4	3	3	5	3	3	3	3	3	3	2	3	3	2	3	3	2	5	3	3	5
3	4	1	4	4	3	4	4	5	4	5	5	5	3	5	4	4	2	3	2	2	1	1	3	3
3	3	3	4	5	4	2	4	3	3	4	3	3	3	3	4	3	5	3	4	4	3	2	2	3
3	2	3	3	4	3	3	3	4	4	4	4	5	5	5	5	5	4	3	2	3	1	1	2	2
2	4	2	2	2	3	3	3	5	5	4	4	4	4	4	4	4	1	2	2	2	3	1	1	1
2	2	2	4	2	4	1	5	3	4	3	3	5	3	2	4	5	3	3	3	3	1	1	1	1
2	1	1	3	4	4	2	2	4	4	5	5	5	5	5	5	5	2	1	2	2	2	2	1	1
4	3	2	5	3	5	4	4	3	5	4	5	4	4	5	5	5	3	3	3	3	3	3	3	3
3	4	2	4	4	4	5	4	3	3	4	4	4	4	4	3	4	5	5	5	5	3	5	5	5
2	4	2	5	5	5	5	5	4	4	4	4	5	5	5	5	4	4	4	1	4	5	5	2	2
1	1	1	3	4	3	3	4	4	4	3	4	2	3	2	2	2	3	2	2	3	1	1	1	1
2	2	2	4	4	4	4	5	4	3	5	5	3	3	3	3	3	3	3	3	2	5	5	4	4
5	3	2	3	5	3	3	5	3	4	4	3	4	4	4	4	3	3	3	3	3	3	2	3	3
5	3	3	3	3	3	3	4	1	3	3	3	4	4	4	4	4	3	3	3	3	5	5	5	5
1	4	2	3	5	5	3	3	3	3	3	3	4	4	5	4	4	4	4	3	3	1	1	1	1
3	3	2	5	5	4	4	4	3	3	3	4	5	5	5	5	5	3	2	1	2	2	2	3	3
3	3	2	3	3	3	3	3	5	5	4	4	5	3	4	4	5	3	4	2	2	2	1	2	3
2	2	1	3	3	4	3	4	4	4	4	4	2	3	3	3	3	3	4	4	4	3	2	2	4
3	4	3	5	5	5	5	5	4	4	4	4	4	4	4	4	5	1	1	1	1	3	3	4	4
3	2	2	5	3	5	2	4	3	4	4	5	4	5	5	5	4	3	3	3	3	1	1	2	2
2	4	3	3	3	3	5	5	3	4	4	4	5	2	4	3	2	4	4	4	3	1	1	1	3
3	3	2	5	3	3	3	3	4	4	4	4	5	4	4	5	5	3	3	3	3	3	1	3	3
4	3	2	4	4	4	3	3	3	4	4	3	4	5	4	5	3	3	5	5	5	3	5	3	5
2	3	2	5	5	2	2	5	4	4	4	4	5	5	5	5	5	3	2	3	3	2	2	3	3
4	1	2	5	5	3	4	5	4	4	5	5	5	5	5	5	5	3	3	3	3	4	4	3	5
2	4	2	4	4	3	3	3	5	4	5	5	4	4	4	4	4	1	3	2	2	1	3	1	4
3	3	3	5	4	4	4	4	4	4	5	4	2	3	2	2	2	3	4	4	2	4	4	5	5
2	1	2	3	5	3	3	5	3	3	4	4	3	3	3	3	2	3	3	3	3	1	1	1	1
4	3	2	2	2	4	3	5	4	4	3	4	2	3	3	3	3	3	4	3	3	3	2	1	2
4	3	3	3	3	3	3	2	4	4	4	5	4	4	4	4	4	2	1	2	2	2	1	1	3
3	4	2	4	4	4	4	5	5	5	5	5	3	3	3	3	3	4	4	2	3	2	3	2	4
2	3	2	5	5	5	5	5	5	3	3	3	3	2	3	3	3	5	5	5	5	3	3	4	2
3	4	2	3	3	1	2	3	5	5	5	5	4	4	4	4	4	2	2	2	1	2	2	2	1
2	3	2	4	3	3	3	4	3	3	3	3	4	2	4	5	3	3	3	3	3	1	1	1	1
3	2	2	4	4	4	4	3	5	3	5	4	5	5	5	4	5	3	3	2	2	3	3	2	2
2	2	2	3	4	4	3	5	4	4	3	4	5	5	5	5	5	4	4	5	5	3	3	3	3
3	3	2	3	3	3	4	4	4	4	4	4	5	5	5	5	5	3	3	2	4	1	2	2	3
4	2	3	5	5	5	5	5	3	3	3	3	3	2	3	3	3	4	4	4	4	2	3	2	4
5	4	3	3	3	3	3	3	4	3	4	3	5	5	5	5	4	5	5	4	5	1	1	2	1
5	1	2	4	5	5	5	5	5	5	5	5	4	4	4	4	4	2	3	2	2	3	3	3	3
3	3	2	5	4	4	4	3	4	3	4	4	4	4	3	4	4	5	3	5	4	3	3	3	3
3	2	3	5	4	4	3	4	2	3	3	3	3	3	4	4	2	4	4	3	3	5	4	4	4
2	3	2	4	4	3	3	5	5	5	5	5	5	5	5	5	5	2	2	2	1	2	2	2	3
5	4	3	2	2	2	4	2	4	4	4	3	5	3	4	5	4	4	4	4	4	3	5	5	5
3	4	2	3	5	6	3	4	4	4	4	4	5	5	5	5	5	3	4	3	3	3	3	3	3
3	4	2	4	4	4	4	4	3	3	3	3	5	5	5	5	5	3	3	2	2	2	1	1	2
1	2	3	3	3	4	3	3	5	4	5	5	4	2	3	4	3	4	4	4	4	3	3	2	3
2	3	3	5	5	5	5	5	5	5	5	5	5	3	4	4	4	2	2	2	2	4	3	3	3
3	3	3	5	5	5	5	5	4	3	4	3	5	5	5	5	5	1	2	1	1	2	2	2	2
3	4	2	3	3	4	4	5	2	3	3	3	4	4	4	4	3	3	2	2	1	3	1	3	3
3	4	3	4	4	5	3	3	3	5	5	5	5	4	4	5	4	3	2	3	3	3	1	1	3
1	1	3	4	4	4	4	4	2	3	3	3	5	5	5	4	5	2	3	2	3	1	1	1	1
4	4	3	4	4	4	5	4	3	3	4	4	4	4	4	4	2	4	4	3	3	3	3	3	3
3	3	2	4	4	4	5	4	4	2	4	3	4	3	4	4	2	5	5	4	4	3	3	3	4
2	3	2	4	5	3	4	5	3	4	4	4	3	3	3	2	3	4	4	3	4	5	5	5	5
2	2	2	4	4	3	3	1	3	3	3	3	4	4	4	4	3	3	3	2	3	1	1	3	3
3	3	2	3	3	4	4	3	5	5	4	4	5	5	5	5	5	3	3	3	3	3	1	2	1
3	4	1	5	4	4	4	4	5	5	4	5	5	5	5	5	5	3	3	3	3	2	2	3	4
4	4	2	4	5	3	4	5	3	4	4	4	4	4	3	3	3	4	4	4	4	5	5	5	5
3	2	2	5	3	4	3	3	5	5	5	5	2	2	2	2	2	4	4	3	4	4	4	3	1
4	3	2	5	5	5	5	5	5	5	5	5	4	3	4	4	5	3	4	3	3	4	4	5	5
4	3	2	4	3	3	3	3	3	4	3	4	4	4	4	4	4	3	3	3	3	5	5	5	5
5	3	2	1	3	3	1	1	3	3	4	5	3	4	3	4	3	3	3	3	3	3	1	1	3
5	3	1	5	4	4	4	5	5	5	5	5	3	4	4	3	3	3	3	1	4	1	1	1	1
5	4	3	5	5	5	5	5	1	1	1	1	3	3	4	3	4	4	3	4	4	3	1	2	5
4	2	1	5	5	4	4	4	5	5	5	5	4	4	4	4	3	4	3	3	3	3	2	2	2
5	3	2	2	3	3	2	3	4	4	4	4	5	5	5	4	5	3	3	3	3	3	3	2	3
3	2	3	2	2	2	2	2	3	3	3	2	5	4	4	5	2	5	5	5	5	4	4	4	4
4	4	2	5	4	5	4	5	5	5	5	5	2	3	3	3	3	3	3	3	2	3	2	2	2
5	2	3	5	5	5	3	4	4	3	3	3	5	5	5	5	5	3	4	2	3	2	1	2	1
2	2	3	4	3	3	3	3	1	2	3	3	5	4	4	4	1	4	3	3	3	3	1	1	1
5	1	2	3	4	5	4	5	5	4	3	3	2	2	2	2	2	4	5	4	4	4	4	2	2
5	2	3	4	4	3	4	4	5	5	5	5	5	3	4	4	4	4	3	3	3	1	1	1	1
5	2	1	5	4	5	4	5	4	5	5	5	3	3	3	3	3	4	2	3	3	5	3	3	4
4	2	2	4	3	4	2	3	3	4	4	3	5	4	5	5	2	3	3	2	3	3	3	3	3
1	1	3	3	3	3	3	3	3	3	3	4	4	4	4	4	4	3	3	3	3	3	3	3	3
3	3	3	4	5	5	5	5	5	4	5	5	4	4	4	4	4	3	3	3	3	4	3	4	5
5	1	3	5	5	5	5	5	5	5	5	5	5	5	5	5	5	3	3	3	3	3	4	3	2
5	1	2	1	3	3	1	3	3	3	3	4	3	4	3	4	5	3	3	3	3	3	3	2	3
5	2	3	3	3	4	3	4	1	3	3	1	3	3	3	3	3	3	3	1	3	1	1	1	1
5	1	2	5	5	5	5	5	5	5	5	5	4	4	4	4	4	3	3	1	1	4	4	5	5
5	4	2	3	3	3	5	5	4	5	5	5	5	5	5	5	4	3	4	3	3	3	3	1	3
2	2	2	4	4	5	5	5	5	5	5	5	5	4	4	4	3	3	3	3	3	3	3	3	3
3	4	2	1	1	1	1	1	3	4	4	5	5	5	5	5	5	3	4	3	2	3	3	1	3
4	3	2	5	5	5	5	5	2	2	2	2	5	5	5	5	5	3	2	1	1	1	1	1	1
3	3	1	4	4	4	4	4	5	5	5	5	2	2	3	2	3	3	3	3	3	5	5	4	4
3	2	3	4	5	3	3	5	3	3	4	2	4	4	4	5	4	4	4	3	2	3	2	1	3
4	4	2	1	3	1	1	3	5	5	4	4	4	3	3	2	3	4	4	4	4	4	3	4	5
2	3	3	4	4	4	2	4	3	3	2	2	5	5	4	5	5	2	2	2	2	4	4	4	3
5	4	3	5	5	5	5	5	2	3	3	3	5	5	5	5	5	2	2	2	3	1	2	2	2
5	4	2	3	3	3	3	5	5	4	4	4	3	4	3	4	4	4	4	3	3	4	4	4	4
3	2	2	5	5	5	5	5	3	4	3	4	4	4	4	4	4	2	3	3	3	1	1	1	1
4	3	3	5	5	5	5	5	3	4	5	4	5	5	5	5	5	4	2	2	2	3	3	3	3
4	3	2	4	4	4	4	4	5	5	5	5	4	4	5	5	3	3	3	3	3	4	4	4	3
2	3	1	2	3	2	2	2	3	4	4	4	5	5	5	5	5	4	4	4	4	1	1	3	4
2	2	1	4	4	5	4	4	3	3	3	3	3	3	3	2	3	4	4	4	3	1	4	2	3
3	2	2	5	5	5	5	5	2	3	2	2	5	5	5	4	5	5	5	5	5	3	3	3	1
4	4	2	5	5	5	5	5	3	2	3	2	3	3	3	3	3	4	4	3	4	1	3	3	3
4	3	2	5	5	5	5	5	4	4	3	2	2	2	2	2	2	4	4	3	3	2	2	3	3
2	2	3	4	4	4	4	5	3	3	3	3	4	4	4	4	3	4	3	4	4	1	1	2	1
3	3	2	5	5	5	5	5	5	5	5	5	4	4	4	4	4	3	3	3	3	3	3	4	5
2	2	1	5	4	4	5	5	5	5	5	5	5	5	5	4	5	2	3	2	2	3	4	1	4
4	3	3	3	2	4	3	4	4	3	4	4	5	5	5	5	2	5	5	4	4	3	3	3	3
2	2	3	4	4	3	3	4	2	3	4	3	4	4	4	4	4	3	3	2	3	4	3	3	2
3	4	1	5	5	5	4	5	4	4	5	4	1	1	1	1	1	4	2	1	2	3	4	2	4
2	3	1	5	5	5	5	5	2	4	2	3	3	3	3	3	3	4	5	3	4	1	1	1	1
1	1	1	2	4	4	2	3	4	3	3	4	4	3	3	4	2	3	2	2	3	2	2	1	2
4	4	2	3	3	2	3	2	4	3	4	2	3	3	3	4	3	2	2	2	2	3	3	3	3
5	2	2	3	3	3	3	3	5	5	5	5	5	5	5	5	5	4	4	4	4	2	1	1	4
4	3	3	2	2	1	2	2	4	4	3	3	4	4	4	5	4	4	4	4	4	4	3	2	3
4	4	3	5	5	5	5	4	3	3	3	3	4	4	4	4	4	3	3	3	3	1	1	1	1
3	2	2	2	2	2	3	2	3	4	3	4	3	3	2	2	2	3	3	3	3	2	3	2	3
4	3	2	4	4	4	4	5	3	4	4	4	3	4	4	4	2	3	3	4	4	3	3	4	3
4	3	2	5	5	5	5	5	4	3	4	3	3	4	4	4	2	4	3	4	4	2	2	2	3
2	2	2	5	5	5	5	5	3	3	3	3	3	3	4	4	3	4	5	5	5	3	3	3	3
2	2	2	4	4	4	5	4	3	4	3	3	4	4	4	4	4	4	4	4	3	1	1	1	1
2	3	2	2	2	2	2	3	3	1	2	3	3	3	3	3	3	3	2	2	3	1	1	1	1
5	3	3	5	3	5	5	5	3	4	3	2	4	4	4	4	2	4	3	4	4	2	2	2	2
4	4	3	5	5	5	5	5	3	4	4	4	4	4	4	4	4	4	4	3	5	3	1	3	3
3	3	3	3	3	3	3	3	4	4	4	4	4	5	4	4	5	4	3	3	3	5	4	4	4
3	3	2	3	5	1	3	3	3	4	4	4	3	3	3	2	3	3	3	2	4	1	1	1	4
1	1	3	5	5	5	5	5	1	1	1	1	5	4	4	4	4	5	5	5	5	3	1	3	3
5	3	3	3	4	4	3	4	4	4	4	4	4	4	4	4	4	3	4	3	3	3	3	2	3
3	2	2	4	4	5	5	5	4	4	4	4	3	3	3	3	3	3	3	3	3	4	4	2	3
3	2	2	3	5	5	4	4	2	2	2	3	3	3	3	3	3	4	4	4	3	2	1	1	1
4	4	3	4	4	2	5	5	2	4	3	3	4	3	3	4	3	4	4	3	4	2	2	3	3
4	3	2	5	5	3	3	5	2	4	3	3	3	2	3	3	4	4	3	4	4	3	3	3	3
3	2	2	3	5	4	4	3	3	4	3	3	3	3	3	3	3	5	3	5	5	1	1	1	3
4	2	3	2	2	3	2	4	3	4	4	4	4	4	4	4	5	4	4	3	4	1	1	1	1
5	2	2	3	5	5	5	5	3	3	4	2	5	5	5	5	4	4	5	5	4	1	1	1	1
3	2	2	4	4	3	5	5	3	4	4	4	3	5	5	3	5	4	5	3	5	1	1	1	1
2	2	2	3	3	4	4	4	4	4	4	4	4	5	5	4	5	2	2	2	2	3	1	1	3
2	4	2	4	4	4	4	2	4	1	2	2	5	5	4	5	5	4	4	3	4	1	1	1	1
3	4	2	3	3	5	4	4	4	3	5	5	1	1	1	1	1	4	4	3	4	3	3	3	3
2	3	3	5	5	5	3	5	2	2	3	3	3	5	4	3	3	4	5	4	4	3	4	2	3
5	2	3	4	4	4	4	5	4	4	4	4	5	5	5	5	5	4	4	3	4	2	2	4	4
3	3	1	5	5	5	5	5	4	5	4	4	4	5	5	5	5	5	4	5	5	5	4	3	3
3	3	2	3	3	5	3	4	5	5	5	5	3	3	2	3	3	5	5	5	5	3	3	3	4
3	2	2	4	4	5	3	5	3	4	3	3	4	4	4	4	4	4	3	4	4	1	1	1	2
5	3	2	3	4	5	5	4	4	4	4	3	4	4	4	4	4	4	5	5	4	1	1	2	1
3	3	2	3	5	5	4	5	2	4	3	3	5	5	5	4	5	4	5	3	4	1	1	1	1
2	2	3	4	4	3	3	4	4	4	4	4	4	4	4	5	4	3	3	3	3	2	2	2	2
4	2	3	5	5	5	3	5	4	4	4	3	4	4	4	4	2	5	4	4	5	3	3	3	3
2	3	3	5	5	5	5	5	5	5	5	5	5	5	5	5	5	2	3	3	4	4	2	2	3
3	3	3	4	4	4	5	5	4	4	4	4	5	5	5	4	4	3	4	2	3	4	2	3	3
2	2	3	2	5	3	5	4	4	4	5	4	5	5	5	5	5	5	4	5	5	4	2	2	4
2	2	3	3	4	3	3	5	4	3	4	4	4	4	5	5	5	4	4	3	4	3	3	4	3
4	4	2	5	5	3	2	4	4	3	4	4	4	5	5	5	5	3	3	3	3	3	3	3	2
2	2	3	4	3	4	3	4	4	5	4	4	3	3	3	3	3	4	4	4	4	3	3	4	3
1	2	1	4	4	4	4	4	5	5	5	5	5	5	5	5	5	2	3	4	3	3	4	3	3
3	3	3	2	3	3	2	2	4	4	3	3	4	4	4	4	3	3	3	3	3	4	1	3	2
4	4	2	3	4	5	4	5	5	5	5	5	5	5	5	4	5	3	3	2	2	3	2	3	3
4	2	2	3	5	4	3	5	3	3	3	3	4	4	4	4	4	4	4	4	3	3	4	4	4
1	1	1	5	5	5	5	5	4	4	5	3	4	5	4	5	5	4	4	2	3	4	5	4	4
3	2	3	5	5	5	5	5	3	3	3	3	3	3	3	3	3	4	4	3	4	3	3	3	3
4	1	3	5	5	5	5	5	2	2	3	3	4	4	3	4	4	5	4	5	5	3	3	3	3
5	3	3	3	5	5	5	5	2	4	3	5	4	4	3	4	3	3	5	3	3	2	1	2	3
3	4	2	5	5	5	5	5	3	4	4	4	3	4	3	2	3	4	4	5	4	4	3	3	3
3	3	1	5	5	5	5	5	2	3	2	2	3	4	4	2	3	5	4	4	4	2	3	3	3
4	3	2	5	5	5	5	5	5	5	5	5	5	5	5	4	5	3	3	3	3	3	3	2	4
3	2	2	5	5	5	5	5	5	5	5	5	5	3	4	4	4	2	2	2	1	3	4	3	2
4	4	2	4	4	5	3	5	4	5	5	4	4	3	4	2	3	4	3	3	3	4	4	5	4
3	3	2	3	5	3	3	5	4	4	3	5	4	4	4	4	3	2	2	2	2	4	4	4	3
5	4	2	4	4	4	4	5	4	5	4	5	4	4	4	4	4	3	3	3	3	2	3	2	4
4	4	3	5	5	5	5	5	4	2	3	3	4	4	4	4	4	3	4	3	5	2	2	2	2
3	2	1	5	4	4	4	4	3	4	3	3	4	5	3	4	3	4	4	4	3	3	3	1	3
5	2	2	5	5	4	5	5	2	4	3	3	2	3	3	3	3	5	4	3	5	3	2	3	3
5	2	1	5	4	4	4	4	4	4	4	4	4	4	5	5	4	2	3	3	3	4	4	3	2
4	4	2	3	5	5	3	3	4	4	4	3	3	3	3	3	3	4	3	3	3	1	1	1	1
3	3	2	2	2	2	2	2	3	3	3	2	4	4	4	4	4	5	5	3	5	2	2	3	1
4	4	3	4	4	4	3	5	2	3	3	3	5	5	5	5	5	4	3	4	4	3	3	3	3
3	2	2	1	1	1	1	1	4	4	4	4	5	5	5	5	4	4	4	3	3	1	1	1	1
1	1	1	4	5	4	5	5	4	4	4	4	5	5	5	5	4	4	3	2	3	5	3	3	5
3	4	3	3	3	2	1	3	4	4	4	4	3	3	3	3	3	5	5	3	5	3	2	5	4
4	3	2	3	4	4	4	4	3	4	4	4	5	5	5	5	5	4	4	4	4	3	4	3	3
3	3	3	3	3	4	4	4	3	3	3	3	3	2	3	3	3	3	3	2	3	4	2	2	4
5	3	3	3	5	5	4	5	3	3	3	3	3	3	3	2	3	4	5	3	4	2	2	2	2
5	3	3	4	4	4	5	4	3	4	5	4	5	5	5	5	5	3	4	3	3	4	2	3	3
5	4	2	3	3	5	3	3	3	5	5	5	4	5	4	4	4	3	4	3	3	2	2	2	2
3	2	2	5	5	5	5	5	2	3	3	3	4	5	3	4	3	4	3	4	4	2	2	2	2
2	2	1	5	5	5	5	5	3	4	2	2	3	3	2	3	3	3	4	4	4	2	3	3	3
3	3	3	1	5	1	1	3	4	4	3	4	5	5	5	5	5	4	3	4	4	4	3	4	3
2	3	1	5	5	5	5	5	3	4	3	3	4	2	4	4	4	4	4	4	3	1	1	1	1
4	4	2	5	5	3	2	5	2	4	4	2	5	5	5	5	5	4	4	4	4	4	4	3	4
2	3	2	2	3	3	3	3	3	5	5	5	4	1	4	4	1	4	5	5	5	2	2	2	2
5	3	3	4	4	4	4	5	3	3	3	4	4	4	4	4	4	4	4	4	4	1	1	1	1
3	2	3	3	3	3	1	5	4	5	4	4	2	2	4	2	2	4	3	3	4	1	1	1	1
4	3	3	4	3	4	3	4	2	4	3	3	2	3	3	3	3	3	3	2	2	3	3	3	1
3	2	3	3	5	2	2	5	5	5	5	5	4	4	4	4	4	5	5	5	5	2	2	1	1
3	2	3	5	5	5	2	4	5	5	5	5	5	5	5	5	5	1	2	2	2	4	4	3	3
2	1	2	5	5	5	5	5	3	4	4	4	4	3	4	4	3	4	4	3	4	4	4	3	1
2	1	3	5	5	5	5	5	1	1	1	1	5	5	4	5	5	5	5	5	5	3	3	3	3
3	2	3	3	3	3	3	3	4	4	4	4	4	4	4	4	4	4	4	3	4	1	1	1	1
3	2	3	3	5	5	5	5	5	4	5	4	3	3	3	2	3	2	2	2	2	3	3	3	3
3	2	1	4	4	5	4	5	4	4	4	5	3	3	3	3	2	3	3	3	3	2	4	4	2
4	4	3	3	4	4	3	5	4	5	5	5	3	3	3	2	4	5	5	5	5	4	4	4	4
5	4	3	4	3	4	2	3	3	3	3	3	5	3	3	5	5	5	4	5	5	2	3	3	3
1	1	3	3	3	3	4	4	2	3	2	2	4	5	4	4	5	4	4	4	4	3	3	3	3
3	3	1	3	4	4	4	3	4	3	4	4	5	5	5	5	5	4	4	4	4	4	4	4	3
4	3	3	3	4	5	4	3	3	4	4	4	4	3	3	2	3	3	4	3	3	4	3	4	3
3	3	2	4	4	5	5	5	4	4	4	4	4	4	5	5	3	3	2	3	3	4	3	3	3
4	4	2	3	3	3	4	4	2	2	2	2	4	4	4	4	4	4	4	4	4	3	3	3	3
5	4	3	3	4	1	2	4	3	3	3	3	4	4	4	4	3	3	3	3	3	4	2	1	2
2	3	2	4	4	5	5	5	3	3	4	3	4	4	4	4	4	4	3	3	4	3	1	2	3
5	3	3	5	5	5	5	5	2	4	3	3	2	3	3	3	3	5	4	2	4	3	3	3	3
3	2	2	5	5	5	4	5	2	3	3	4	4	4	3	4	4	4	4	3	4	3	4	4	4
3	3	3	5	5	5	5	5	2	2	2	2	4	3	4	4	4	4	3	4	4	3	5	3	3
4	4	2	4	5	3	4	5	3	4	4	4	3	3	2	3	3	4	4	4	3	4	3	2	3
4	3	2	5	5	5	5	5	3	5	3	3	3	3	3	3	3	3	4	4	4	5	5	5	4
4	4	3	5	4	5	5	5	4	4	5	5	5	5	4	5	5	3	3	2	3	4	2	4	4
2	2	3	4	4	5	5	5	5	4	4	5	5	5	5	5	5	3	3	2	3	4	4	3	4
5	3	3	5	5	5	5	5	4	4	4	4	4	4	3	4	3	3	2	1	1	3	3	3	3
3	4	2	3	2	2	5	4	4	3	2	2	3	2	3	4	4	3	3	2	3	3	1	5	3
2	2	3	5	5	5	5	5	3	4	4	4	4	4	4	4	4	4	4	3	4	3	3	3	3
2	3	2	5	5	4	5	5	2	3	3	3	4	4	4	4	4	3	4	4	3	3	3	3	3
3	3	3	3	4	4	4	4	2	3	4	4	3	3	3	3	3	2	2	2	2	3	3	3	3
2	2	1	3	3	3	3	3	2	2	3	4	3	3	3	3	3	3	2	2	2	3	3	3	3
1	2	2	2	4	5	4	4	5	5	5	5	3	2	4	3	3	5	5	5	5	3	2	2	2
5	3	1	5	5	5	5	5	4	5	4	5	5	5	5	5	4	2	2	2	1	4	3	4	4
5	4	2	4	4	5	4	5	3	4	4	4	4	4	4	4	4	4	4	4	4	3	3	3	3
3	2	3	4	4	4	4	5	3	5	4	4	4	4	4	4	3	1	2	2	2	3	3	3	3
3	3	2	3	3	3	4	2	5	5	5	4	3	3	3	3	3	5	4	4	4	1	1	1	1
3	3	2	4	4	4	5	4	4	4	4	4	5	5	5	5	5	3	3	3	3	5	5	5	5
1	1	3	3	2	2	2	2	5	5	5	5	4	4	4	4	4	5	3	5	5	2	2	2	2
3	3	3	5	5	5	5	5	4	3	4	4	4	5	5	5	5	5	5	4	5	2	4	3	4
4	4	3	5	5	5	5	5	4	2	3	4	4	4	4	4	4	3	4	5	4	4	4	3	4
4	4	3	4	4	4	4	4	4	5	5	5	4	4	4	4	4	1	3	2	2	1	1	1	1
3	3	3	3	3	3	5	5	5	4	5	5	5	5	5	5	5	3	3	2	2	2	2	1	1
4	4	2	5	5	5	5	5	5	4	3	4	4	4	4	4	4	2	2	2	2	4	3	4	4
3	4	3	5	5	5	5	5	1	3	3	4	5	5	4	4	4	4	4	3	4	3	3	3	1
4	2	3	3	2	5	3	5	3	4	3	4	3	3	3	3	3	3	3	3	3	2	2	1	1
4	4	3	4	5	4	3	2	3	3	3	3	4	4	5	5	3	4	3	3	4	4	4	3	3
3	3	1	3	2	2	3	4	3	3	4	3	5	5	4	4	4	3	3	3	3	4	4	3	1
5	4	2	4	4	4	3	3	5	5	5	5	4	4	4	4	4	5	5	5	5	3	3	3	3
4	4	1	2	3	2	3	2	3	3	3	3	2	2	2	2	2	2	4	3	3	1	1	1	1
1	2	3	3	4	3	4	5	4	5	5	5	4	4	4	4	3	2	2	2	2	3	3	3	3
3	1	1	4	4	3	2	3	5	4	4	4	5	5	4	4	3	3	4	2	3	2	3	3	2
4	2	2	3	4	4	4	4	4	3	4	4	5	4	5	5	5	4	4	5	5	4	4	4	4
2	2	1	3	4	3	3	2	5	5	5	5	4	3	4	4	4	5	5	5	5	3	3	3	3
3	2	2	5	5	5	4	4	4	4	4	5	5	5	5	4	5	2	2	3	2	3	4	3	3
5	4	2	4	3	5	2	5	5	5	5	3	3	4	3	4	3	3	3	3	2	4	4	5	3
3	4	3	4	3	4	3	2	3	4	5	3	3	2	3	4	3	3	3	2	3	4	3	4	4
5	3	2	4	5	5	5	5	3	3	2	2	2	3	3	4	4	5	3	4	3	3	2	2	2
3	3	2	3	3	4	3	3	4	4	4	4	5	4	4	5	4	4	4	4	3	3	3	3	3
2	1	3	5	5	4	5	5	4	3	3	2	5	5	5	5	5	3	4	3	5	4	2	1	2
5	3	3	3	4	4	5	4	2	3	3	3	3	3	3	3	4	5	4	3	4	3	1	2	3
2	2	3	4	4	4	3	5	3	3	4	3	4	4	3	3	3	3	4	4	4	3	3	3	3
3	3	2	3	5	3	2	3	4	4	3	4	4	5	3	4	2	5	5	5	4	3	4	4	4
4	3	3	4	3	4	3	5	4	4	5	4	3	3	3	2	3	3	3	3	3	3	5	3	3
3	3	2	2	4	4	2	2	3	3	3	3	4	4	3	3	3	5	5	5	5	4	3	2	2
3	4	3	5	5	5	1	1	4	5	5	5	3	3	3	3	3	3	3	3	3	5	5	4	4
4	2	3	5	4	4	5	4	5	5	5	5	5	4	4	4	4	1	2	2	2	2	3	4	3
4	4	2	3	4	4	3	4	3	5	5	5	3	3	3	4	4	3	3	3	3	5	4	3	4
4	2	3	4	4	5	3	4	4	4	4	4	4	5	5	5	5	4	3	2	3	3	4	3	3
2	3	3	5	3	3	3	5	4	4	5	5	5	5	5	4	5	3	3	3	3	3	1	4	3
2	4	2	3	3	3	4	5	4	4	3	3	4	4	4	3	4	3	4	3	4	3	3	3	2
5	3	2	5	3	3	4	3	4	4	4	4	5	5	4	5	4	4	4	3	3	3	3	3	3
4	3	3	4	4	4	3	4	4	4	4	4	3	3	4	4	3	5	5	5	5	3	3	3	3
4	3	3	5	5	3	3	5	3	4	5	3	4	4	2	2	3	4	4	4	3	3	3	3	3
3	1	3	4	5	3	4	5	4	5	4	3	3	3	3	3	3	1	2	3	3	4	3	3	3
4	3	2	3	5	4	5	4	3	4	4	3	4	2	3	2	3	4	3	3	4	4	3	4	4
2	2	2	5	5	5	5	5	5	5	5	5	3	3	3	4	4	1	1	1	1	3	3	3	3
2	2	1	3	4	3	3	5	3	4	4	4	5	5	5	5	5	4	4	4	4	3	3	3	3
4	3	2	4	5	4	4	5	3	3	3	3	4	4	2	2	2	3	4	4	3	1	1	1	2
4	3	2	3	5	4	5	5	5	5	5	5	5	5	5	4	5	5	2	3	3	5	5	4	5
3	4	3	3	4	3	4	3	3	3	3	3	4	4	3	2	3	3	3	3	3	2	3	2	2
3	3	2	3	4	4	3	5	4	4	3	4	4	4	4	5	5	4	4	4	4	3	4	3	4
3	3	3	3	4	3	4	5	4	4	4	4	3	3	3	3	2	5	5	5	5	4	5	3	4
4	3	1	3	4	4	3	5	4	3	4	3	5	4	3	3	3	2	3	3	3	2	3	3	3
4	3	2	3	5	4	2	3	4	5	3	4	4	4	3	4	2	5	4	5	4	3	5	4	4
4	2	2	4	4	4	3	5	4	4	5	4	3	3	2	2	3	3	3	2	3	3	5	4	3
3	4	2	2	4	4	1	2	3	3	4	3	5	5	4	4	5	5	5	5	4	4	3	2	3
3	2	2	5	5	5	1	2	4	5	5	4	3	3	3	3	2	3	3	3	2	5	5	4	4
3	2	1	5	4	4	4	4	5	5	4	5	5	4	4	4	3	2	3	1	2	2	2	3	4
3	3	2	3	4	3	3	4	3	4	5	5	3	3	3	5	4	3	2	3	3	5	4	4	4
3	3	2	4	5	5	3	4	5	4	4	4	4	5	4	5	5	3	3	3	4	3	5	3	3
4	3	1	4	3	3	3	5	4	5	5	5	5	4	5	4	5	2	3	3	3	2	1	4	3
3	2	1	3	3	3	4	5	4	4	4	3	3	4	4	3	4	3	3	3	4	3	4	3	2
2	2	2	4	3	3	4	3	4	4	4	5	4	5	4	5	4	4	4	2	3	3	3	4	3
4	3	3	4	2	4	3	4	4	4	5	4	3	2	4	4	3	5	5	5	4	3	3	3	4
3	2	2	5	5	4	3	5	3	5	5	3	4	4	1	2	3	3	3	2	3	3	3	2	4
4	4	2	4	5	3	5	5	4	5	4	3	3	3	3	2	3	2	2	3	3	5	2	3	4
4	4	2	3	5	4	5	5	3	4	4	3	4	2	3	2	2	4	4	4	3	5	3	4	4
5	2	2	5	5	5	5	4	5	5	5	5	3	3	3	4	5	2	1	1	1	4	3	3	3
1	4	3	3	4	3	4	5	3	4	4	4	5	5	5	4	5	4	5	4	4	3	4	3	3
2	2	2	4	5	3	4	5	3	3	3	3	4	4	1	2	2	3	4	5	3	1	1	2	2
3	2	2	4	5	4	5	5	5	5	5	5	5	4	5	4	5	5	2	2	3	5	5	4	4
3	3	2	3	5	3	4	3	4	3	3	3	5	4	3	2	3	4	4	3	4	2	3	2	1
2	2	2	4	4	4	3	5	4	5	3	4	4	5	4	5	5	2	2	2	4	3	4	2	4
3	1	2	3	4	3	4	5	4	4	5	4	3	3	2	3	4	5	5	4	5	4	4	3	4
